# Supplementary material for: Detection of changes in gene regulatory patterns, elicited by perturbations of the Hsp90 molecular chaperone complex, by visualizing multiple experiments with an animation
Source: BioData Min. 2011 Jun 14;4:15. doi: 10.1186/1756-0381-4-15 (PMC3123244; doi:10.1186/1756-0381-4-15)
Supplement: Additional file 1 — List of genes showing a significant fold change in the microarray data in at least one pairwise comparison. This file contains all the relevant microarray data. [file 1756-0381-4-15-S1.XLS]

## Sheet: Fold change gene list
Table S1: List of genes showing a significant fold change in the microarray data in at least one pairwise comparison
ID	Common_Name	UNIPROT_Accession	Description	Localization	WT <–> hsp90i	WT <–> ∆p23	hsp90i <–> ∆p23	∆p23 <–> hsp90i, ∆p23	Pattern	STRE
YGR213C	RTA1	P53047	protein rta1	plasma membrane	0.624	1.265	1.377	0.679	A	N.A.
YIL117C	PRM5	P40476	hypothetical 34.7 kda protein in rho3-his5 intergenic region	plasma membrane	0.624	1.056	1.538	0.91	A	N.A.
YBR297W	MAL33	P38157	maltose fermentation regulatory protein mal33	nucleus	0.656	1.15	1.333	0.76	A	N.A.
YOR383C	FIT3	Q08907	facilitator of iron transport 3 precursor	cell wall	0.716	3.189	2.32	0.521	A	N.A.
YDR384C	ATO3	Q12359	hypothetical 30.0 kda protein in rpl45-eft2 intergenic region	plasma membrane	0.735	1.168	1.008	0.634	A	N.A.
YIL023C	YKE4	P40544	hypothetical 37.4 kda protein in irr1-tim44 intergenic region	cytoplasm	0.755	1.331	1.135	0.644	A	N.A.
YKR050W	TRK2	P28584	low-affinity potassium transport protein	plasma membrane	0.76	1.431	1.548	0.822	A	N.A.
YGR146C	YGR146C	P48235	hypothetical 24.0 kda protein in mol1-nat2 intergenic region		0.78	1.596	1.663	0.813	A	N.A.
YAR068W	YAR068W	P39564	hypothetical protein yar068w		0.795	3.052	2.869	0.748	A	N.A.
YOR382W	FIT2	Q08906	facilitator of iron transport 2 precursor	cell wall	0.801	5.053	3.084	0.489	A	N.A.
YJR047C	ANB1	P19211	eukaryotic translation initiation factor 5a-1	cytoplasm	0.817	1.65	1.289	0.638	A	N.A.
YOR303W	CPA1	P07258	cps-a	cytoplasm	0.818	1.423	1.709	0.983	A	N.A.
YMR104C	YPK2	P18961	serine/threonine-protein kinase ypk2/ykr2	cytoplasm/nucleus	0.822	1.546	1.417	0.753	A	N.A.
YGR144W	THI4	P32318	thiazole biosynthetic enzyme, mitochondrial precursor	mitochondrion	0.825	1.549	1.52	0.81	A	N.A.
YMR317W	YMR317W	Q04893	hypothetical 113.1 kda protein in pre5-fet4 intergenic region		0.844	3.618	1.324	0.309	A	N.A.
YIR039C	YPS6	P40583	aspartic proteinase yapsin-6 precursor	cell wall	0.848	1.384	1.603	0.982	A	N.A.
YER188W	YER188W	P40103	hypothetical 27.3 kda protein in isc10 3'region		0.864	1.454	1.579	0.938	A	N.A.
YGL089C	MF(ALPHA)2	P32435	mating factor alpha-2 precursor	extracellular	0.869	1.533	1.555	0.881	A	N.A.
YGR281W	YOR1	P53049	oligomycin resistance atp-dependent permease yor1	plasma membrane	0.889	1.736	1.649	0.844	A	N.A.
YGR035C	YGR035C	P53222	hypothetical 12.9 kda protein in rpl26b-acb1 intergenic region		0.894	1.541	1.458	0.846	A	N.A.
YHL040C	ARN1	P38731	siderophore iron transporter arn1	cytoplasm	0.911	2.773	2.022	0.665	A	N.A.
YJR150C	DAN1	P47178	covalently-linked cell wall protein 13	cell wall	0.915	2.051	1.454	0.649	A	N.A.
YKL051W	SFK1	P35735	hypothetical 40.5 kda protein in nup120-cse4 intergenic region	plasma membrane	0.927	1.637	1.398	0.792	A	N.A.
YOR203W	YOR203W	Q08621	orf yor203w		0.928	2.41	2.098	0.808	A	N.A.
YDR534C	FIT1	Q04433	facilitator of iron transport 1 precursor	cell wall	0.945	6.214	2.079	0.316	A	N.A.
YKR058W	GLG1	P36143	glycogen synthesis initiator protein glg1		0.948	1.5	1.372	0.868	A	N.A.
YOR374W	ALD4	P46367	k(+)-activated acetaldehyde dehydrogenase	mitochondrion	1.045	0.587	0.667	1.187	B	no
YDR075W	PPH3	P32345	serine/threonine protein phosphatase pph3 (ec 3.1.3.16)	cytoplasm/nucleus	1.174	0.682	0.65	1.119	B	no
YDR133C	YDR133C	Q03904	ydr133c		1.203	0.652	0.665	1.229	B	no
YGR108W	CLB1	P24868	g2/mitotic-specific cyclin-1	cytoplasm/nucleus	1.24	0.633	0.579	1.134	B	no
YNL289W	PCL1	P24867	g1/s-specific cyclin pcl1	cytoplasm/nucleus	1.283	0.767	0.654	1.094	B	no
YMR199W	CLN1	P20437	g1/s-specific cyclin cln1	cytoplasm/nucleus	1.305	0.678	0.81	1.56	B	no
YGR183C	QCR9	P22289	complex iii polypeptide ix	mitochondrion	1.36	0.785	0.902	1.561	B	no
YDR237W	MRPL7	P36519	60s ribosomal protein l7, mitochondrial precursor	mitochondrion	1.428	0.757	0.627	1.184	B	no
YJR048W	CYC1	P00044	cytochrome c iso-1	mitochondrion	1.453	0.734	0.637	1.262	B	no
YDR529C	QCR7	P00128	complex iii subunit vii	mitochondrion	1.47	0.716	0.753	1.547	B	no
YDR258C	HSP78	P33416	heat shock protein 78, mitochondrial precursor	mitochondrion	1.498	0.831	0.945	1.703	B	no
YOR107W	RGS2	Q99188	yor3224w protein	cytoplasm/nucleus	1.516	0.879	0.901	1.555	B	no
YKL103C	LAP4	P14904	aminopeptidase iii	cytoplasm	1.579	0.937	0.954	1.609	B	no
YOR185C	GSP2	P32836	gtp-binding nuclear protein gsp2/cnr2	cytoplasm/nucleus	1.597	0.977	0.906	1.481	B	yes
YNL134C	YNL134C	P53912	hypothetical 41.2 kda protein in fpr1-tom22 intergenic region	cytoplasm/nucleus	1.681	0.823	0.985	2.012	B	no
YDL181W	INH1	P01097	atpase inhibitor, mitochondrial precursor	mitochondrion	1.986	0.488	0.566	2.304	B	yes
YJL116C	NCA3	P46955	protein nca3, mitochondrial precursor	mitochondrion	1.03	1.705	2.277	1.375	C	yes
YBR208C	DUR1,2	P32528	urea amidolyase	cytoplasm	1.032	1.172	1.751	1.542	C	yes
YGR243W	YGR243W	P53311	hypothetical upf0041 protein ygr243w	mitochondrion	1.04	1.226	1.588	1.347	C	no
YLR346C	YLR346C	Q06139	ylr346c	mitochondrion	1.042	1.823	2.113	1.207	C	yes
YOR071C	NRT1	Q08485	putative thiamine transporter yor071c	plasma membrane	1.047	1.526	1.585	1.088	C	no
YLR307W	CDA1	Q06702	chitin deacetylase 1 precursor	cell wall	1.049	1.121	1.87	1.75	C	no
YOL047C	YOL047C	Q08218	s.cerevisiae chromosome xv reading frame orf yol047c	cytoplasm	1.053	1.225	1.818	1.564	C	yes
YIR027C	DAL1	P32375	allantoinase	intracellular	1.059	1.463	1.754	1.269	C	no
YGR260W	TNA1	P53322	high-affinity nicotinic acid transporter	plasma membrane/mitochondrion	1.073	1.334	1.61	1.295	C	no
YFR023W	PES4	P39684	dna polymerase epsilon suppressor 4	nucleus	1.082	1.044	1.967	2.039	C	no
YPL111W	CAR1	P00812	arginase	cytoplasm	1.084	1.214	2.198	1.964	C	no
YBR116C	YBR116C	P38268	very hypothetical 20.2 kda protein in lys2-tkl2 intergenic region		1.085	1.338	1.627	1.32	C	no
YFL012W	YFL012W	P43580	hypothetical 17.2 kda protein in hsp12-hxt10 intergenic region		1.091	1.024	1.414	1.505	C	no
YHR092C	HXT4	P32467	low-affinity glucose transporter lgt1	plasma membrane	1.096	1.452	1.961	1.48	C	no
YJR004C	SAG1	P20840	ag-alpha-1	cell wall	1.097	1.765	1.718	1.068	C	no
YHR184W	SSP1	P38871	sporulation-specific protein 1	plasma membrane	1.105	1.029	1.415	1.52	C	no
YJL219W	HXT9	P40885	hexose transporter hxt9	plasma membrane	1.11	1.21	1.508	1.383	C	yes
YCR005C	CIT2	P08679	citrate synthase, peroxisomal	mitochondrion/peroxixome	1.111	1.308	2.261	1.921	C	no
YDL021W	GPM2	Q12008	phosphoglyceromutase 2	cytoplasm	1.124	1.22	1.548	1.425	C	no
YLR142W	PUT1	P09368	proline oxidase, mitochondrial precursor	mitochondrion	1.133	1.006	1.393	1.569	C	no
YBL098W	BNA4	P38169	probable kynurenine 3-monooxygenase, mitochondrial precursor	mitochondrion	1.15	1.49	2.122	1.638	C	no
YLR099C	ICT1	Q12385	putative serine protease ict1		1.155	1.861	1.691	1.05	C	no
YCL027W	FUS1	P11710	nuclear fusion protein fus1	plasma membrane	1.157	1.528	2.119	1.606	C	no
YGR043C	YGR043C	P53228	putative transaldolase	cytoplasm/nucleus	1.159	1.461	1.556	1.235	C	no
YFL057C	AAD16	P43546	putative aryl-alcohol dehydrogenase aad16		1.163	1.25	1.599	1.487	C	no
YGL121C	GPG1	P53130	hypothetical 14.9 kda protein in nab2-prp43 intergenic region		1.185	1.042	1.405	1.599	C	no
YDR406W	PDR15	Q04182	atp-dependent permease pdr15	plasma membrane	1.209	1.557	1.841	1.43	C	no
YGR121C	MEP1	P40260	ammonium transporter mep1	plasma membrane	1.213	1.248	1.552	1.508	C	no
YNL145W	MFA2	P34166	mating hormone a-factor 2 precursor	extracellular	1.222	1.188	2.047	2.105	C	yes
YGL032C	AGA2	P32781	a-agglutinin precursor	cell wall	1.223	1.164	1.73	1.818	C	no
YNL279W	PRM1	P53835	hypothetical 73.4 kda protein in erg24-met2 intragenic region	mating projection	1.233	1.493	2.171	1.793	C	no
YOL058W	ARG1	P22768	argininosuccinate synthase	cytoplasm	1.25	1.122	3.796	4.229	C	no
YJL088W	ARG3	P05150	otcase	cytoplasm	1.254	1.118	1.797	2.015	C	no
YBR117C	TKL2	P33315	tk 2	cytoplasm/nucleus	1.263	1.388	1.58	1.437	C	no
YGR032W	GSC2	P40989	1,3-beta-d-glucan-udp glucosyltransferase	cytoskeleton	1.264	1.726	2.39	1.75	C	no
YLR438W	CAR2	P07991	ornithine--oxo-acid aminotransferase	cytoplasm/nucleus	1.272	1.264	2.303	2.316	C	no
YKR046C	PET10	P36139	protein pet10	cytoplasm	1.275	1.082	1.318	1.554	C	no
YJR153W	PGU1	P47180	polygalacturonase precursor	extracellular	1.285	1.84	2.192	1.531	C	no
YGL062W	PYC1	P11154	pyruvic carboxylase 1	cytoplasm	1.308	1.411	1.512	1.401	C	no
YHL016C	DUR3	P33413	urea active transporter	plasma membrane	1.316	1.034	1.439	1.831	C	no
YNL142W	MEP2	P41948	ammonium transporter mep2	plasma membrane	1.339	1.363	2.86	2.811	C	no
YOL152W	FRE7	Q12333	ferric-chelate reductase 7	plasma membrane	1.358	1.068	1.439	1.831	C	no
YHR054C	YHR054C	P38780	similar to Chromatin structure-remodeling complex protein RSC30		1.375	1.536	2.432	2.177	C	no
YER103W	SSA4	P22202	heat shock protein ssa4	cytoplasm/nucleus	1.377	1.125	1.322	1.618	C	yes
YJR025C	BNA1	P47096	3-hydroxyanthranilic acid dioxygenase	cytoplasm/nucleus	1.401	1.322	1.598	1.693	C	no
YKL071W	YKL071W	P36086	hypothetical 28.0 kda protein in stb6-nup100 intergenic region	cytoplasm	1.421	1.378	1.705	1.758	C	no
YOL052C-A	DDR2	P89113	protein ddr2 precursor	cytoplasm	1.426	1.506	2.692	2.549	C	no
YNR044W	AGA1	P32323	a-agglutinin attachment subunit precursor	cell wall	1.447	2.519	2.837	1.629	C	no
YBR105C	VID24	P38263	glucose-induced degradation protein 4	cytoplasm	1.471	1.079	1.213	1.653	C	no
YMR081C	ISF1	P32488	protein mbr3		1.491	1.139	1.269	1.66	C	no
YGR248W	SOL4	P53315	6pgl	cytoplasm/nucleus	1.498	1.17	1.224	1.567	C	yes
YIR028W	DAL4	Q04895	allantoin permease	plasma membrane	1.519	1.598	1.767	1.679	C	no
YNR062C	YNR062C	P53748	hypothetical 35.7 kda protein in bio3-hxt17 intergenic region	plasma membrane	1.539	1.164	1.991	2.634	C	no
YLR231C	BNA5	Q05979	kynureninase	cytoplasm/nucleus	1.577	1.706	1.476	1.365	C	no
YHR015W	MIP6	P38760	hypothetical 75.9 kda protein in spo13-arg4 intergenic region	nuclear pore	1.604	1.259	1.628	2.075	C	no
YAL061W	BDH2	P39713	zinc-type alcohol dehydrogenase-like protein yal061w	cytoplasm/nucleus	1.657	1.302	1.095	1.393	C	no
YMR173W-A	DDR48	P18899	Stress protein DDR48		1.681	1.019	1.074	1.771	C	yes
YGR052W	FMP48	P53233	probable serine/threonine-protein kinase ygr052w	mitochondrion	1.72	1.269	1.12	1.518	C	yes
YMR090W	YMR090W	Q04304	hypothetical 24.9 kda protein in rca1-npl6 intergenic region	cytoplasm	1.761	1.028	1.116	1.912	C	no
YHR137W	ARO9	P38840	aromatic amino acid aminotransferase ii	cytoplasm/nucleus	1.784	1.407	1.445	1.832	C	no
YJR078W	BNA2	P47125	biosynthesis of nicotinic acid protein 2	cytoplasm	1.897	1.936	3.61	3.538	C	no
YDR533C	HSP31	Q04432	probable chaperone hsp31		1.934	1.106	1.137	1.988	C	yes
YBR072W	HSP26	P15992	heat shock protein 26	cytoplasm/nucleus	2.015	1.165	1.261	2.181	C	yes
YNL160W	YGP1	P38616	protein ygp1 precursor	cell wall	2.067	2.666	2.662	2.063	C	no
YDR380W	ARO10	Q06408	transaminated branched-chain amino acid decarboxylase	cytoplasm	2.373	1.518	1.273	1.989	C	no
YNL121C	TOM70	P07213	mitochondrial import receptor subunit TOM70	mitochondrion	0.1	0.652	0.647	0.993	D	N.A.
YOL155C	HPF1	Q05164	aof1001 protein	cell wall	0.463	0.761	0.587	0.358	D	N.A.
YAR071W	PHO11	P35842	p56	extracellular	0.543	0.818	0.935	0.621	D	N.A.
YHR216W	IMD2	P38697	inosine-5'-monophosphate dehydrogenase imd2	cytoplasm	0.632	0.905	0.694	0.485	D	N.A.
YCL037C	SRO9	P25567	rna-binding protein sro9	ribonucleoprotein complex	0.638	0.921	0.86	0.595	D	N.A.
YLL061W	MMP1	Q12372	s-methylmethionine permease 1	plasma membrane	0.656	0.763	0.663	0.569	D	N.A.
YOL126C	MDH2	P22133	malate dehydrogenase, cytoplasmic	cytoplasm	0.665	0.953	0.786	0.549	D	N.A.
YIL121W	QDR2	P40474	hypothetical 59.6 kda protein in kgd1-sim1 intergenic region	plasma membrane	0.668	0.891	0.572	0.429	D	N.A.
YAR073W	IMD1	P39567	putative inosine-5'-monophosphate dehydrogenase IMD1		0.675	0.958	0.792	0.558	D	N.A.
YFR055W	IRC7	P43623	putative cystathionine beta-lyase	cytoplasm	0.71	0.966	0.889	0.654	D	N.A.
YJR010C-A	SPC1	P46965	microsomal signal peptidase subunit 1	cytoplasm	0.719	0.584	0.703	0.865	D	N.A.
YLR179C	YLR179C	Q06252	hypothetical 22.2 kda protein in tfs1-sam1 intergenic region	cytoplasm/nucleus	0.733	0.917	0.705	0.563	D	N.A.
YDR502C	SAM2	P19358	methionine adenosyltransferase 2		0.744	0.893	0.777	0.647	D	N.A.
YAR075W	YAR075W	O42831	Putative inosine-5'-monophosphate dehydrogenase-like protein YAR075W		0.746	0.966	0.805	0.622	D	N.A.
YHR208W	BAT1	P38891	bcat	mitochondrion	0.768	0.945	0.618	0.503	D	N.A.
YER073W	ALD5	P40047	aldehyde dehydrogenase, mitochondrial precursor	mitochondrion	0.779	0.758	0.477	0.49	D	N.A.
YBL042C	FUI1	P38196	uridine permease	plasma membrane	0.792	0.824	0.607	0.584	D	N.A.
YHR128W	FUR1	P18562	uprtase	intracellular	0.794	0.971	0.798	0.653	D	N.A.
YER091C	MET6	P05694	5-methyltetrahydropteroyltriglutamate--homocysteine methyltransferase	cytoplasm	0.808	0.916	0.567	0.5	D	N.A.
YGR123C	PPT1	P53043	serine/threonine-protein phosphatase t	cytoplasm/nucleus	0.834	0.665	0.784	0.984	D	N.A.
YKL069W	YKL069W	P36088	upf0067 protein ykl069w	nucleus	0.85	0.832	0.638	0.652	D	N.A.
YOL143C	RIB4	P50861	dmrl synthase	nucleus	0.855	0.763	0.572	0.642	D	N.A.
YLR348C	DIC1	Q06143	ylr348cp	mitochondrion	0.936	0.927	0.655	0.661	D	N.A.
YKL120W	OAC1	P32332	mitochondrial carrier protein pmt	mitochondrion	0.991	0.838	0.545	0.645	D	N.A.
YBR089C-A	NHP6B	P11633	nonhistone chromosomal protein 6b	nucleus	0.994	0.795	0.664	0.83	D	N.A.
YMR189W	GCV2	P49095	glycine cleavage system p-protein	mitochondrion	0.961	0.693	0.406	0.563	D	N.A.
YJR147W	HMS2	P47175	hypothetical 41.2 kda protein in rps4a-bat2 intergenic region	cytoplasm/nucleus	0.649	1.073	0.864	0.522	E	N.A.
YKR091W	SRL3	P36167	hypothetical 17.0 kda protein in prp16-srp40 intergenic region	cytoplasm	0.659	0.889	1.334	0.988	E	N.A.
YGL009C	LEU1	P07264	alpha-ipm isomerase	cytoplasm	0.702	1.001	0.579	0.406	E	N.A.
YDR085C	AFR1	P33304	protein afr1	mating projection	0.735	1.238	1.724	1.024	E	N.A.
YER060W	FCY21	P40039	purine-cytosine permease fcy21	plasma membrane	0.741	1.182	0.974	0.611	E	N.A.
YCL021W-A	YCL021W-A	Q96VH3	hypothetical protein		0.809	1.051	1.725	1.327	E	N.A.
YGR131W	YGR131W	P53279	hypothetical 19.2 kda protein in asn2-phb1 intergenic region	plasma membrane	0.875	1.33	1.582	1.041	E	N.A.
YDR011W	SNQ2	P32568	protein snq2	plasma membrane	0.881	1.662	2.142	1.135	E	N.A.
YER037W	PHM8	P40025	hypothetical 37.7 kda protein in pip1-gln3 intergenic region	cytoplasm/nucleus	0.898	0.491	0.89	1.626	E	N.A.
YHR094C	HXT1	P32465	low-affinity glucose transporter hxt1	plasma membrane	0.899	1.289	0.77	0.537	E	N.A.
YGL263W	COS12	P53053	protein cos12	plasma membrane	0.916	1.34	0.97	0.663	E	N.A.
YBR296C	PHO89	P38361	phosphate permease pho89	plasma membrane	0.925	0.933	1.694	1.68	E	N.A.
YIL162W	SUC2	P00724	invertase 2 external form precursor	mitochondrion	0.97	1.413	1.522	1.045	E	N.A.
YIL024C	YIL024C	P40543	hypothetical 21.8 kda protein in irr1-tim44 intergenic region		0.977	1.325	1.604	1.183	E	N.A.
YCR089W	FIG2	P25653	cell wall adhesin fig2	cell wall	0.978	1.616	2.203	1.332	E	N.A.
YML047C	PRM6	Q04705	hypothetical 41.4 kda protein in gal80-prp39 intergenic region	plasma membrane	0.998	1.033	1.568	1.515	E	N.A.
YPL149W	ATG5	Q12380	autophagy protein 5	cytoplasm	0.918	1.166	0.847	0.667	E	N.A.
YJL133C-A	YJL133C-A	Q3E7A3	protein yjl133c-a	mitochondrion	0.921	0.924	2.238	2.231	E	N.A.
YLR267W	BOP2	Q06150	ylr267wp		0.923	1.083	1.545	1.316	E	N.A.
YJL037W	IRC18	P47056	hypothetical 24.8 kda protein in nsp1-tad2 intergenic region	plasma membrane	1.01	1.333	1.998	1.514	E	no
YOR152C	YOR152C	Q99325	o3536p	plasma membrane	1.014	1.768	1.297	0.744	E	no
YLR214W	FRE1	P32791	ferric-chelate reductase 1	plasma membrane	1.141	1.696	1.193	0.803	E	no
YOR090C	PTC5	Q12511	pp2c-5	mitochondrion	1.143	0.83	0.617	0.85	E	no
YDR019C	GCV1	P48015	glycine cleavage system t protein	mitochondrion	1.02	0.746	0.573	0.784	E	no
YHR062C	RPP1	P38786	ribonuclease p protein subunit rpp1	nucleus	1.028	0.918	0.665	0.744	E	no
YDR072C	IPT1	P38954	inositolphosphotransferase 1	plasma membrane	1.036	1.824	1.122	0.637	E	no
YHL035C	VMR1	P38735	probable atp-dependent permease yhl035c	mitochondrion	1.064	1.993	1.292	0.69	E	no
YDR453C	TSA2	Q04120	ctpx 2	cytoplasm	1.133	1.539	1.245	0.916	E	yes
YAL044C	GCV3	P39726	glycine cleavage system h protein, mitochondrial precursor	mitochondrion	1.11	0.707	0.598	0.938	E	yes
YDR399W	HPT1	Q04178	d9509.18p	cytoplasm/nucleus	1.311	0.889	0.579	0.854	E	no
YOR187W	TUF1	P02992	tufm	mitochondrion	1.368	0.923	0.63	0.935	E	no
YIL107C	PFK26	P40433	6pf-2-k 1	cytoplasm	1.111	0.89	1.226	1.531	E	no
YBR045C	GIP1	P38229	glc7-interacting protein 1	cytoplasm	1.112	0.771	1.205	1.737	E	no
YMR096W	SNZ1	Q03148	pyridoxin biosynthesis protein snz1		1.126	0.987	1.426	1.626	E	no
YML054C	CYB2	P00175	l-lactate ferricytochrome c oxidoreductase	mitochondrion	1.719	0.992	1.001	1.734	E	yes
YLL060C	GTT2	Q12390	glutathione s-transferase ii	mitochondrion	1.151	0.989	1.374	1.598	E	no
YKL062W	MSN4	P33749	zinc finger protein msn4	nucleus	1.169	0.787	1.119	1.663	E	yes
YBL049W	MOH1	P38191	yippee-like protein moh1		1.222	0.994	1.268	1.559	E	yes
YDR379C-A	YDR379C-A	Q3E785	protein ydr379c-a	mitochondrion	1.263	0.942	1.163	1.559	E	no
YBR040W	FIG1	P38224	factor-induced gene 1	cell wall	1.272	0.977	1.956	2.548	E	no
YBR093C	PHO5	P00635	repressible acid phosphatase precursor	cell wall	1.329	0.544	1.045	2.552	E	no
YCL025C	AGP1	P25376	asparagine/glutamine permease	plasma membrane	1.333	0.822	1.111	1.802	E	no
YKR093W	PTR2	P32901	peptide transporter ptr2	plasma membrane	1.342	0.89	1.142	1.722	E	no
YPR194C	OPT2	Q06593	oligopeptide transporter 2	plasma membrane	1.452	0.691	1.767	3.714	E	no
YOR027W	STI1	P15705	heat shock protein sti1	cytoplasm	1.254	0.871	1.175	1.691	E	no
YLR216C	CPR6	P53691	peptidyl-prolyl cis-trans isomerase cpr6	cytoplasm	1.337	0.955	1.143	1.6	E	no
YDR214W	AHA1	Q12449	hsp90 co-chaperone aha1	cytoplasm	1.46	0.969	1.001	1.509	E	no
YPL240C	HSP82	P02829	atp-dependent molecular chaperone hsp82	cytoplasm	1.526	0.942	1.354	2.192	E	yes
YNL015W	PBI2	P01095	protease b inhibitors 2 and 1	nucleus	1.545	0.903	1.187	2.03	E	no
YMR173W	DDR48	P18899	Stress protein DDR48	cytoplasm	1.712	1.021	0.96	1.609	E	yes
YFL014W	HSP12	P22943	glucose and lipid-regulated protein	cytoplasm/nucleus	4.355	1.302	0.887	2.969	E	yes
YER057C	HMF1	P40037	high dosage growth inhibitor	cytoplasm/nucleus	1.559	1.13	0.743	1.024	E	no
Explanations:
	- numbers represent the ratios of the expression values obtained in the indicated pairwise comparisons (> 1 stands for up-regulated and < 1 for down-regulated).
	- the Table only shows genes with at least a 1.5 fold change in one of the pairwise comparisons
	- genes are clustered according to their expression patterns with the expression data shaded in white and grey for better visibility
	- N.A.: not analyzed
		stress response related genes (based on GO analysis)
