# Supplementary material for: Detection of changes in gene regulatory patterns, elicited by perturbations of the Hsp90 molecular chaperone complex, by visualizing multiple experiments with an animation
Source: BioData Min. 2011 Jun 14;4:15. doi: 10.1186/1756-0381-4-15 (PMC3123244; doi:10.1186/1756-0381-4-15)
Supplement: Additional file 2 — Overrepresented TF-binding sites in promoters of genes showing significant changes in expression upon Hsp90 inhibition. [file 1756-0381-4-15-S2.XLS]

## Sheet: Sheet1
Table S2: Overrepresented TF-binding sites in promoters of genes showing significant changes in expression upon Hsp90 inhibition
WT<=> hsp90i
P-val	TRANSFAC matrix	TRANSFAC Identifier	ratio§	TRANSFAC Consensus sequence	TRANSFAC Description and	associated PUBMED ID
0.000413026	M00154	F$STRE_01	9.39783	TMAGGGGN	stress-response element	7523111
0.000587253	M00198	F$GAL4_C	1.51453	CGGNNNACTNTCBTCCGARCG	GAL4
0.000801146	M00388	F$FACBCA_Q2	3.35772	NCNNTCCNNTCSNKCGRGGAKNNWY	FACB, activator of acetate utilization genes	9524126
0.000949077	M00391	F$UAY_Q2	3.53603	TCGSMGSMSKCCGAY	UAY (Aspergillus nidulans, involved in purine utilization)	7729421
0.00079853	M00064	F$PHO4_01	3.9682	NVCACGTKBGN	PHO4	1327757
§ "ratio" indicates fold overrepresentation of sites in 1 kb upstream sequences of genes regulated upon Hsp90 inhibition, relative to a global promoter set. A 2-fold overrepresentation was used as the cut-off for this list.
