# Supplementary material for: Detection of changes in gene regulatory patterns, elicited by perturbations of the Hsp90 molecular chaperone complex, by visualizing multiple experiments with an animation
Source: BioData Min. 2011 Jun 14;4:15. doi: 10.1186/1756-0381-4-15 (PMC3123244; doi:10.1186/1756-0381-4-15)
Supplement: Additional file 4 — List of genes showing a significant fold change in all pairwise comparisons. This file contains a subset of the data of Additional File 1 Table S1. [file 1756-0381-4-15-S4.XLS]

## Sheet: Sheet1
Table S3: List of genes showing a significant fold change in all pairwise comparisons
Gene_name	Localization	WT <–> hsp90i	WT <–> ∆p23	hsp90i <–> ∆p23	∆p23 <–> hsp90i, ∆p23	Pattern	Description	Biological_Process
YAR066W	extracellular	0.703	3.45	3.233	0.659	A	Putative protein of unknown function	biological_process	-
FIT3	cell wall	0.716	3.189	2.32	0.521	A	Mannoprotein that is incorporated into the cell wall via a glycosylphosphatidylinositol (GPI) anchor, involved in the retention of siderophore-iron in the cell wall	ion transport, iron ion transport, siderophore transport, translational elongation, transport	-
RTA1	plasma membrane	0.624	1.265	1.377	0.679	A	Protein involved in 7-aminocholesterol resistance	biological_process, protein sumoylation, response to stress	-
CYC1	mitochondrion	1.453	0.734	0.637	1.262	B	Cytochrome c, isoform 1	electron transport chain, mitochondrial electron transport, cytochrome c to oxygen, mitochondrial electron transport, ubiquinol to cytochrome c, transport	-
QCR7	mitochondrion	1.47	0.716	0.753	1.547	B	Subunit 7 of the ubiquinol cytochrome-c reductase complex, which is a component of the mitochondrial inner membrane electron transport chain	aerobic respiration, cell death, cofactor metabolic process, electron transport chain, ion transport, mitochondrial electron transport, ubiquinol to cytochrome c, mitochondrial respiratory chain complex III assembly, nucleotide metabolic process, oxidation reduction, phosphorus metabolic process, transport	-
INH1	mitochondrion	1.986	0.488	0.566	2.304	B	Protein that inhibits ATP hydrolysis by the F1F0-ATP synthase	cell death, cofactor metabolic process, ion transport, negative regulation of ATPase activity, negative regulation of nucleotide metabolic process, nucleotide metabolic process, oxidation reduction, phosphorus metabolic process	-
AGA1	cell wall	1.447	2.519	2.837	1.629	C	Anchorage subunit of a-agglutinin of a-cells, highly O-glycosylated protein with N-terminal secretion signal and C-terminal signal for addition of GPI anchor to cell wall, linked to adhesion subunit Aga2p via two disulfide bonds	agglutination involved in conjugation with cellular fusion, cell adhesion, response to pheromone, translational elongation	-
PYC1	cytoplasm	1.308	1.411	1.512	1.401	C	Pyruvate carboxylase isoform, cytoplasmic enzyme that converts pyruvate to oxaloacetate	NADPH regeneration, gluconeogenesis, metabolic process, regulation of binding, vacuolar protein catabolic process	-
PGU1	extracellular	1.285	1.84	2.192	1.531	C	Endo-polygalacturonase, pectolytic enzyme that hydrolyzes the alpha-1,4-glycosidic bonds in the rhamnogalacturonan chains in pectins	carbohydrate metabolic process, cellular cell wall organization, metabolic process, pectin catabolic process, pseudohyphal growth	-
YHR054C	RSC complex by similarity	1.375	1.536	2.432	2.177	C	similar to Chromatin structure-remodeling complex protein RSC30	Chromatin remodeling by similarity	-
BNA5	cytoplasm/nucleus	1.577	1.706	1.476	1.365	C	Kynureninase, required for the de novo biosynthesis of NAD from tryptophan via kynurenine	NAD biosynthetic process, de novo NAD biosynthetic process from tryptophan, metabolic process, pyridine nucleotide biosynthetic process, tryptophan catabolic process	-
DDR2	cytoplasm	1.426	1.506	2.692	2.549	C	Multistress response protein, expression is activated by a variety of xenobiotic agents and environmental or physiological stresses	response to stress	-
TKL2	cytoplasm/nucleus	1.263	1.388	1.58	1.437	C	Transketolase, similar to Tkl1p	metabolic process, pentose-phosphate shunt	-
MEP2	plasma membrane	1.339	1.363	2.86	2.811	C	Ammonium permease involved in regulation of pseudohyphal growth	ammonium transport, nitrogen utilization, pseudohyphal growth, transmembrane transport, transport	-
GSC2	cytoskeleton	1.264	1.726	2.39	1.75	C	Catalytic subunit of 1,3-beta-glucan synthase, involved in formation of the inner layer of the spore wall	1,3-beta-glucan biosynthetic process, ascospore wall assembly, cellular cell wall organization, regulation of cell shape, sporulation resulting in formation of a cellular spore	-
DAL4	plasma membrane	1.519	1.598	1.767	1.679	C	Allantoin permease	allantoin catabolic process, allantoin transport, heterocycle metabolic process, nucleobase, nucleoside, nucleotide and nucleic acid transport, purine base metabolic process, transmembrane transport, transport	-
ARO10	cytoplasm	2.373	1.518	1.273	1.989	C	Phenylpyruvate decarboxylase, catalyzes decarboxylation of phenylpyruvate to phenylacetaldehyde, which is the first specific step in the Ehrlich pathway	L-phenylalanine catabolic process, aromatic amino acid family catabolic process to alcohol via Ehrlich pathway, branched chain family amino acid catabolic process, branched chain family amino acid catabolic process to alcohol via Ehrlich pathway, leucine catabolic process, methionine catabolic process to 3-methylthiopropanol, tryptophan catabolic process, tyrosine catabolic process	-
CAR2	cytoplasm/nucleus	1.272	1.264	2.303	2.316	C	L-ornithine transaminase (OTAse), catalyzes the second step of arginine degradation, expression is dually-regulated by allophanate induction and a specific arginine induction process	arginine catabolic process, ornithine metabolic process, vitamin metabolic process	-
YGP1	cell wall	2.067	2.666	2.662	2.063	C	Cell wall-related secretory glycoprotein	cell wall assembly, cellular amino acid metabolic process	-
BNA2	cytoplasm	1.897	1.936	3.61	3.538	C	Putative tryptophan 2,3-dioxygenase or indoleamine 2,3-dioxygenase, required for de novo biosynthesis of NAD from tryptophan via kynurenine	de novo NAD biosynthetic process from tryptophan, oxidation reduction	-
ARO9	cytoplasm/nucleus	1.784	1.407	1.445	1.832	C	Aromatic aminotransferase II, catalyzes the first step of tryptophan, phenylalanine, and tyrosine catabolism	aromatic amino acid family metabolic process, biosynthetic process	-
BNA1	cytoplasm/nucleus	1.401	1.322	1.598	1.693	C	3-hydroxyanthranilic acid dioxygenase, required for the de novo biosynthesis of NAD from tryptophan via kynurenine	de novo NAD biosynthetic process from tryptophan, metabolic process, oxidation reduction, pyridine nucleotide biosynthetic process	-
MIP6	nuclear pore	1.604	1.259	1.628	2.075	C	Putative RNA-binding protein, interacts with Mex67p, which is a component of the nuclear pore involved in nuclear mRNA export	mRNA export from nucleus, translational termination	-
YKL071W	cytoplasm	1.421	1.378	1.705	1.758	C	Putative protein of unknown function	biological_process, metabolic process, oxidation reduction	-
HPF1	cell wall	0.463	0.761	0.587	0.358	D	Haze-protective mannoprotein that reduces the particle size of aggregated proteins in white wines	cellular cell wall organization, fungal-type cell wall organization, translational elongation	-
MMP1	plasma membrane	0.656	0.763	0.663	0.569	D	High-affinity S-methylmethionine permease, required for utilization of S-methylmethionine as a sulfur source	S-methylmethionine transport, amine transport, amino acid transport, organic acid transport, transmembrane transport, transport	-
ALD5	mitochondrion	0.779	0.758	0.477	0.49	D	Mitochondrial aldehyde dehydrogenase, involved in regulation or biosynthesis of electron transport chain components and acetate formation	acetate biosynthetic process, cellular amino acid and derivative metabolic process, cellular aromatic compound metabolic process, metabolic process, nitrogen compound metabolic process, organic acid metabolic process, oxidation reduction	-
OPT2	plasma membrane	1.452	0.691	1.767	3.714	E	Oligopeptide transporter	oligopeptide transport, peptide transport, protein transport, translational elongation, transmembrane transport, transport, vacuole fusion, non-autophagic	-
Explanations:
	- numbers represent the ratios of the expression values obtained in the indicated pairwise comparisons
	- a significant change is arbitrarily defined here as a ≥ 1.26 fold up- or downregulation
	- genes are clustered according to their expression patterns
	- color codes, based on the ratios of pairwise comparisons, are indicated below
		≥ 1.26 fold up-regulated
		≥ 1.26 fold down-regulated
