# Supplementary material for: Detection of changes in gene regulatory patterns, elicited by perturbations of the Hsp90 molecular chaperone complex, by visualizing multiple experiments with an animation
Source: BioData Min. 2011 Jun 14;4:15. doi: 10.1186/1756-0381-4-15 (PMC3123244; doi:10.1186/1756-0381-4-15)
Supplement: Additional file 5 — Interactions between the Msn2/Msn4 and Hsp90-Hsp70 molecular chaperone systems. This file contains a list of known PPIs and a graphical representation of them. [file 1756-0381-4-15-S5.XLS]

## Sheet: Interactions
Table S4: Interactions between the Msn2/Msn4 and Hsp90-Hsp70 molecular chaperone systems
Interactor_A	Interactor_B	Experimental_system	Source_database	pubmed_ID
HSP82	HSP82	Reconstituted Complex;fluorescent resonance energy transfer	BioGrid_S.cerevisiae	19032597"uid"
HSP82	SSA2	Affinity Capture-MS;affinity chromatography technology	BioGrid_S.cerevisiae	15766533"uid"
MSN2	SSA2	tandem affinity purification	IntAct_S.cerevisiae	16429126"uid"
MSN2	SSB1	tandem affinity purification	IntAct_S.cerevisiae	16429126"uid"
TPK1	HSP82	Biochemical Activity	BioGrid_S.cerevisiae	16319894"uid"
TPK1	MSN4	Biochemical Activity	BioGrid_S.cerevisiae	16319894"uid"
TPK1	TPK1	PCA;dihydrofolate reductase reconstruction	MINT_S.cerevisiae	18467557"uid"
TPK1	SSA2	tandem affinity purification	IntAct_S.cerevisiae	16429126"uid"
TPK1	YAK1	Biochemical Activity	BioGrid_S.cerevisiae	16319894"uid"
SNF1	MSN2	Biochemical Activity	BioGrid_S.cerevisiae	16281053"uid"
SNF1	SNF1	Reconstituted Complex;anti tag coimmunoprecipitation	MINT_S.cerevisiae	11805826"uid"
SNF1	SSA2	Affinity Capture-MS	BioGrid_S.cerevisiae	16201971"uid"
SNF1	SSB1	Affinity Capture-MS	BioGrid_S.cerevisiae	19536198"uid"
SSA2	SSB1	Affinity Capture-MS	BioGrid_S.cerevisiae	19536198"uid"
SSB1	HSP82	Affinity Capture-MS	BioGrid_S.cerevisiae	19536198"uid"
SSB1	TPK1	anti tag coimmunoprecipitation	DIP_S.cerevisiae	11805837"uid"
YAK1	MSN2	Biochemical Activity	BioGrid_S.cerevisiae	18793336"uid"
YAK1	SSA2	tandem affinity purification	IntAct_S.cerevisiae	16429126"uid"
YAK1	SSB1	tandem affinity purification	IntAct_S.cerevisiae	16429126"uid"
SBA1	HSP82	Two-hybrid	BioGrid_S.cerevisiae	18719252"uid"
SBA1	SSA2	tandem affinity purification	IntAct_S.cerevisiae	16429126"uid"
YGL059W	HSP82	Biochemical Activity	BioGrid_S.cerevisiae	16319894"uid"
YGL059W	MSN4	Biochemical Activity	BioGrid_S.cerevisiae	16319894"uid"
YGL059W	TPK1	Biochemical Activity	BioGrid_S.cerevisiae	16319894"uid"

## Sheet: Interactors
Gene_Symbol	Name	GO BIOLOGICAL_PROCESS	GO CELLULAR_COMPONENT	GO MOLECULAR_FUNCTION
HSP82	Hsp90 chaperone required for pheromone signaling and negative regulation of Hsf1p	'de novo' protein folding, positive regulation of telomere maintenance via telomerase, proteasome assembly, protein folding, protein refolding, protein targeting to mitochondrion, response to osmotic stress, response to stress	cytoplasm, plasma membrane enriched fraction	ATP binding, ATPase activity, coupled, nucleotide binding, unfolded protein binding
MSN2	Transcriptional activator related to Msn4p	age-dependent response to oxidative stress involved in chronological cell aging, aging, cellular response to glucose starvation, cellular response to oxidative stress, heat acclimation, regulation of transcription, regulation of transcription from RNA polymerase II promoter in response to stress, replicative cell aging, response to freezing, response to hydrostatic pressure, response to osmotic s…	cytoplasm, cytosol, intracellular, nucleus	DNA binding, metal ion binding, nucleic acid binding, sequence-specific DNA binding, transcription factor activity, transcription repressor activity, zinc ion binding
MSN4	Transcriptional activator related to Msn2p	age-dependent response to oxidative stress involved in chronological cell aging, cellular response to glucose starvation, cellular response to oxidative stress, endoplasmic reticulum organization, heat acclimation, regulation of transcription, regulation of transcription from RNA polymerase II promoter in response to stress, replicative cell aging, response to freezing, response to hydrostatic pr…	cytoplasm, intracellular, nucleus	DNA binding, metal ion binding, nucleic acid binding, sequence-specific DNA binding, transcription factor activity, zinc ion binding
SBA1	Co-chaperone that binds to and regulates Hsp90 family chaperones	positive regulation of telomere maintenance via telomerase, protein folding, regulation of telomerase activity	cytoplasm, nucleus	chaperone binding
SNF1	AMP-activated serine/threonine protein kinase found in a complex containing Snf4p and members of the Sip1p/Sip2p/Gal83p family	biofilm formation, carbohydrate metabolic process, cell adhesion, cellular carbohydrate metabolic process, cellular response to nitrogen starvation, energy reserve metabolic process, invasive growth in response to glucose limitation, negative regulation of translation, phosphorus metabolic process, positive regulation of gluconeogenesis, protein amino acid phosphorylation, pseudohyphal growth, re…	AMP-activated protein kinase complex, cytoplasm, fungal-type vacuole, membrane, mitochondrion, nuclear envelope lumen, nuclear membrane, nucleus	AMP-activated protein kinase activity, ATP binding, kinase activity, nucleotide binding, protein kinase activity, protein serine/threonine kinase activity, transferase activity
SSA2	ATP binding protein involved in protein folding and vacuolar import of proteins	SRP-dependent cotranslational protein targeting to membrane, translocation, protein folding, response to stress, translational elongation	cell wall, chaperonin-containing T-complex, cytoplasm, cytosol, extracellular region, fungal-type cell wall, fungal-type vacuole membrane, mitochondrion, plasma membrane enriched fraction	ATP binding, ATPase activity, nucleotide binding, unfolded protein binding
SSB1	Cytoplasmic ATPase that is a ribosome-associated molecular chaperone, functions with J-protein partner Zuo1p	'de novo' cotranslational protein folding, regulation of translation, regulation of translational fidelity, response to stress, translation, translational termination	cytoplasm, plasma membrane enriched fraction, polysome, soluble fraction	ATP binding, ATPase activity, adenyl nucleotide binding, calmodulin binding, nucleoside binding, nucleotide binding, purine nucleoside binding, unfolded protein binding
TPK1	cAMP-dependent protein kinase catalytic subunit	Ras protein signal transduction, aging, autophagy, cell cycle, cell division, energy reserve metabolic process, protein amino acid phosphorylation, regulation of catalytic activity, sporulation resulting in formation of a cellular spore, vacuolar protein catabolic process	cAMP-dependent protein kinase complex, cytoplasm, nucleus	ATP binding, cAMP-dependent protein kinase activity, kinase activity, nucleotide binding, protein kinase activity, protein serine/threonine kinase activity, transferase activity
YAK1	Serine-threonine protein kinase that is part of a glucose-sensing system involved in growth control in response to glucose availability	aging, energy reserve metabolic process, protein amino acid phosphorylation, regulation of catalytic activity, sporulation resulting in formation of a cellular spore	cytoplasm, nucleus	ATP binding, kinase activity, nucleotide binding, protein kinase activity, protein serine/threonine kinase activity, protein tyrosine kinase activity, transferase activity
YGL059W	Mitochondrial protein kinase that negatively regulates activity of the pyruvate dehydrogenase complex by phosphorylating the ser-133 residue of the Pda1p subunit	carbon utilization, negative regulation of catalytic activity, peptidyl-serine phosphorylation	mitochondrion	ATP binding, kinase activity, protein kinase activity, pyruvate dehydrogenase (acetyl-transferring) kinase activity, transferase activity
